# Supplementary material for: Feasibility of Intensive Chemotherapy in Hereditary Spherocytosis
Source: Hematol Rep. 2025 Feb 24;17(2):11. doi: 10.3390/hematolrep17020011 (PMC11932310; doi:10.3390/hematolrep17020011)
Supplement: Supplementary file 1 [file hematolrep-17-00011-s001.zip]

Archive with 1 entries (1 files):
- hematolrep-3380000-supplementary.pdf
